# Supplementary material for: Thiophosphate Analogs of Coenzyme A and Its Precursors—Synthesis, Stability, and Biomimetic Potential
Source: Biomolecules. 2022 Aug 1;12(8):1065. doi: 10.3390/biom12081065 (PMC9405834; doi:10.3390/biom12081065)
Supplement: Supplementary file 1 [file biomolecules-12-01065-s001.zip]

Archive with 1 entries (1 files):
- biomolecules-1815110-supplementary-done.pdf
